# Supplementary material for: Rapid Identification between Two Fish Species Using UV-Vis Spectroscopy for Substitution Detection
Source: Molecules. 2021 Oct 28;26(21):6529. doi: 10.3390/molecules26216529 (PMC8587656; doi:10.3390/molecules26216529)
Supplement: Supplementary file 1 [file molecules-26-06529-s001.zip]

Archive with 1 entries (1 files):
- molecules-1427759-supplementary.pdf
